# Supplementary material for: Optogenetic control of PRC1 reveals its role in chromosome alignment on the spindle by overlap length-dependent forces
Source: eLife. 2021 Jan 22;10:e61170. doi: 10.7554/eLife.61170 (PMC7924949; doi:10.7554/eLife.61170)
Supplement: Source code 1. [file elife-61170-code1.zip]

Archive with 1 entries (1 files):
- Source_code_1.txt
